# Supplementary material for: Nursing home finances associated with real estate investment trust and private equity investments
Source: Health Aff Sch. 2024 Apr 15;2(4):qxae037. doi: 10.1093/haschl/qxae037 (PMC11034530; doi:10.1093/haschl/qxae037)
Supplement: qxae037_Supplementary_Data [file qxae037_supplementary_data.zip]

Archive with 2 entries (2 files):
- ICMJE coi_disclosure_combined.docx
- Appendix Material 2_29_24 Clean Version.docx
